# Supplementary material for: In Silico Characterization of Calcineurin from Pathogenic Obligate Intracellular Trypanosomatids: Potential New Biological Roles
Source: Biomolecules. 2021 Sep 7;11(9):1322. doi: 10.3390/biom11091322 (PMC8470620; doi:10.3390/biom11091322)
Supplement: Supplementary file 1 [file biomolecules-11-01322-s001.zip]

Archive with 1 entries (1 files):
- biomolecules-1241702-supplementary.pdf
